# Supplementary material for: Characterization of Leishmania infantum Isolates from Wild Leporids in the Community of Madrid (Spain)
Source: Vet Sci. 2025 Dec 19;13(1):1. doi: 10.3390/vetsci13010001 (PMC12846632; doi:10.3390/vetsci13010001)
Supplement: Supplementary file 1 [file vetsci-13-00001-s001.zip]

Archive with 1 entries (1 files):
- vetsci-3979364-supplementary.pdf
